# Supplementary material for: Rhinovirus Genotypes Circulating in Bulgaria, 2018–2021
Source: Viruses. 2023 Jul 22;15(7):1608. doi: 10.3390/v15071608 (PMC10385483; doi:10.3390/v15071608)
Supplement: Supplementary file 1 [file viruses-15-01608-s001.zip]

Archive with 1 entries (1 files):
- viruses-2500188-supplementary.pdf
